# Supplementary material for: Prediction of Prognosis, Immunotherapy and Chemotherapy with an Immune-Related Risk Score Model for Endometrial Cancer
Source: Cancers (Basel). 2023 Jul 19;15(14):3673. doi: 10.3390/cancers15143673 (PMC10377799; doi:10.3390/cancers15143673)
Supplement: Supplementary file 1 [file cancers-15-03673-s001.zip]

Archive with 1 entries (1 files):
- cancers-2496400-supplementary.pdf
